# Supplementary material for: Viability-Resolved Metagenomics Reveals Antagonistic Colonization Dynamics of Staphylococcus epidermidis Strains on Preterm Infant Skin
Source: mSphere. 2021 Sep 15;6(5):e00538-21. doi: 10.1128/mSphere.00538-21 (PMC8550141; doi:10.1128/mSphere.00538-21)
Supplement: TABLE S1 [file msphere.00538-21-st001.xlsx]

## Sheet: Sheet1
	Avg (SD) or Percent
Number of neonates	4
Birthweight in grams	600 (119)
Gestational age in weeks	25.1(1.73)
Female	0.75
C-Section	1
Positive Group B Streptococcus status*	0
Inborn	0.75
Meconium	0.25
UAC Placement [Average Days (SD)]	100% [6 (1.15)]
UVC Placement [Average Days (SD)]	50% [3.25 (3.77)]
PICC Placement [Average Days (SD)]	100% [40.5 (13.5)]
Patients who remained on Ventilator	0.5
Patients who remained on Ventilator +NIMV	0.25
Patients who remained on CPAP + RA	0.25
*75% Negative, 25% Unknown
UAC= Umbilical Arterial catheter
UVC= Umbilical venous catheter
PICC= Peripherally inserted central catheter
NIMV= Non-invasive mechanical ventilation
CPAP= Continuous positive airway pressure
RA= Room Air
