# Supplementary material for: Viability-Resolved Metagenomics Reveals Antagonistic Colonization Dynamics of Staphylococcus epidermidis Strains on Preterm Infant Skin
Source: mSphere. 2021 Sep 15;6(5):e00538-21. doi: 10.1128/mSphere.00538-21 (PMC8550141; doi:10.1128/mSphere.00538-21)
Supplement: TABLE S2 [file msphere.00538-21-st002.xlsx]

## Sheet: Sheet1
ID	01W1AV	01W1IC	01W1Na	01W1PC	01W1St	01W1UC	01W2AV	01W2IC	01W2Na	01W2PC	01W2St	01W2UC	01W3AV	01W3Na	01W3St	01W4IC	01W4Na	02W1AV	02W1IC	02W1Na	02W1PC	02W1St	02W1UC	02W2AV	02W2IC	02W2Na	02W2PC	02W2St	02W2UC	02W3AV	02W3IC	02W3Na	02W3PC	02W3St	02W3UC	02W4IC	02W4St	03W1IC	03W1UC	03W2AV	03W2IC	03W2Na	03W2St	03W3AV	03W3Na	03W3St	03W3UC	03W4IC	03W4Na
Actinomyces radingae	0	0	0	0	0	0	0	0	0	0	0	0	0	0	0	0	0	0	0	0	0	0	0	0	0	0	0	0	0	0	0	0	0	0	0	0	0	0	0	0	0	0	0	0	0	0	0	0	0
Varibaculum cambriense	0	0	0	0	0	0	0	0	0	0	0	0	0	0	0	0	0	0	0	0	0	0	0	0	0	0	0	0	0	0	0	0	0	0	0	0	0	0	0	0	0	0	0	0	0	0	0	0	0
Bifidobacterium longum	0	0	0	0	0	0	0	0	0	0	0	0	0	0	0	0	0	0	0	0	0	0	0	0	0	0	0	0	0	0	0	0	0	0	0	0	0	0	0	0	0	0	0	0	0	0	0	0	0
Corynebacterium aurimucosum	0	0	0	0	0	0	0	0	0	0	0	0	0	0	0	0	0	0	0	0	0	0	0	0	0	0	0	0	0	0	0	0	0	0	0	0	0	0	0	0	0	0	0	0	0	0	0	0	0
Corynebacterium coyleae	0	0	0	0	0	0	0	0	0	0	0	0	0	0	0	0	0	0	0	0	0	0	0	0	0	0	0	0	0	0	0	0	0	0	0	0	0	0	0	0	0	0	0	0	0	0	0	0	0
Corynebacterium pseudogenitalium	0	0	0	0	0	0	0	1.9112	0	0	0	0	0	0	0	0	1.9214	0	0	0	0	0	0	0.00458	0.01362	0	0	0	0	0	0	0	0	0	0	2.00106	0	0	0	0	0	0	0	0	0	0	0	0.02563	0
Corynebacterium pyruviciproducens	0	0	0	0	0	0	0	0	0	0	0	0	0	0	0	0	0	0	0	0	0	0	0	0	0	0	0	0	0	0	0	0	0	0	0	0	0	0	0	0	0	0	0	0	0	0	0	0	0
Corynebacterium tuberculostearicum	0	0	0	0	0	0	0	0	0	0	0	0	0	0	0	0	0	0	0	0	0	0	0	0.0164	0.06758	0	0	0	0.00654	0	0	0	0	0	0	0	0	0	0	0	0	0	0	0	0	0	0	0	0
Lawsonella clevelandensis	0	0	0	0	0	0	0	0	0	0	0	0	0	0	0	0	0	0	0	0	0	0	0	0	0	0	0	0	0	0	0	0	0	0	0	0	0	0	0	0	0	0	0	0	0	0	0	0	0
Dermabacter hominis	0	0	0	0	0	0	0	0.04175	0	0	0	0	0	0	0	0	0	0	0	0	0	0	0	0	0	0	0	0	0	0	0	0	0	0	0	0.28907	0.00502	0	0	0	0	0	0	0	0	0	0	0	0
Micrococcus aloeverae	0	0	0	0	0	0	0	0	0	0	0	0	0	0	0	0	0	0	0	0	0	0	0	0	0.04204	0	0	0	0	0	0	0	0	0	0	0	0	0	0	0	0	0	0	0	0	0	0	0	0
Micrococcus luteus	0	0	0	0	0	0	0	0	0	0	0	0	0	0	0	0	0	0	0	0	0	0	0	0	0.04738	0	0	0	0	0	0	0	0	0	0	0	0	0	0	0	0	0	0	0	0	0	0	0	0
Cutibacterium acnes	0	0.1011	0	0	0	0.0932	0	0.04238	0	0	0	0	0	0	0	0	0	0	0.00567	0	3.41254	0	0	0.00224	0	0	0	0	0.00828	0	0	0	0	0	0	0	0	0	0	0	0.00189	0	0	0	0	0	0	0	0
Cutibacterium avidum	0	0	0	0	0	0	0	0	0	0	0	0	0	0	0	0	0	0	0	0	0	0	0	0	0	0	0	0.01118	0	0	0	0	0	0	0	16.8111	0.3339	0	0	0	0	0	0	0	0	0	0	0.14148	0
Cutibacterium granulosum	0	0	0	0	0	0	0	0	0	0	0	0	0	0	0	0	0	0	0	0	0	0	0	0	0	0	0	0	0	0	0	0	0	0	0	0	0	0	0	0	0	0	0	0	0	0	0	0	0
Prevotella buccalis	0	0	0	0	0	0	0	0	0	0	0	0	0	0	0	0	0	0	0	0	0	0	0	0	0	0	0	0	0	0	0	0	0	0	0	0	0	0	0	0	0	0	0	0	0	0	0	0	0
Gemella asaccharolytica	0	0	0	0	0	0	0	0	0	0	0	0	0	0	0	0	0	0	0	0	0	0	0	0	0	0	0	0	0	0	0	0	0	0	0	0	0	0	0	0	0	0	0	0	0	0	0	0	0
Gemella haemolysans	0	0	0	0	0	0	0	0	0	0	0	0	0	0	0	0	0	0	0.00283	0	0	0	0	0.00125	0	0.00187	0	0	0	0	0	0	0	0	0	0	0	0	0	0	0	0	0	0.04836	0	0	0.05487	0	0
Staphylococcus argenteus	0	0	0	0	0	0	0	0	0	0	0	0	0.11012	0	0	0	0	0	0	0	0	0	0	0	0	0	0	0	0	0	0	0	0	0	0	0	0	0	0	0	0	0	0	0	0	0	0	0	0
Staphylococcus aureus	0	0	0	0	0	0	0	0	0	0	0	0	2.98014	0	0	0	0	0.86297	0	0	0	0	0	0	0	0	0	0	0	0	0	0	0	0	0	0	0	0	0	0	0	0	0	0	0	0	0	0	0
Staphylococcus capitis	0	59.7428	0	15.2762	0	3.63821	0.01721	75.3811	0	0	0	1.93965	9.34184	97.5846	0.00165	9.47971	64.5166	14	88.0071	40.294	85.0732	0.24633	0.86216	82.2456	99.0515	85.7928	97.5505	0	48.8077	98.1044	53.4192	20.8837	59.5354	0.00174	86.4158	11.7694	0	0.82203	0	6.76427	0.00462	0	0	4.39121	1.2294	0	79.51	8.82756	4.8525
Staphylococcus epidermidis	100	21.6375	100	84.244	21.0247	88.4631	1.07459	7.62614	2.98799	100	0	38.7691	8.91977	1.6488	0.33974	72.7069	9.15879	13.7967	10.5626	36.8244	5.74607	1.77351	99.1378	17.7111	0.71872	13.3055	2.44952	0.00139	50.0615	1.14619	1.22516	69.1599	11.6209	0.29309	13.5842	29.1224	0	99.178	100	53.6061	0.05012	32.8403	0.04206	1.44665	0.03479	0	17.9667	1.97813	2.74525
Staphylococcus haemolyticus	0	0	0	0	0	0	0	0	0	0	0	0	0	0	0	0	0	70.8751	1.36327	22.8816	5.76815	0	0	0.01263	0	0.89991	0	0	1.11597	0	0	0	0	0	0	0	0	0	0	0	0	0	0	0	0	0	0	0	0
Staphylococcus hominis	0	0	0	0	0	0	0	0	0	0	0	0	0	0	0	0	0	0	0	0	0	0	0	0	0	0	0	0	0	0	0	0	1.13989	0.03134	0	0	0	0	0	0	0	0	0	0	0	0	0	0	0
Enterococcus faecalis	0	0	0	0	0	0	0	0	0	0	0	0	0	0	0	0	0	0	0	0	0	0	0	0	0	0	0	0.01168	0	0	1.24745	0	0.77706	1.30787	0	8.15356	0.80057	0	0	0	0	0	0	0	0	0.38183	0.01722	1.09156	0
Lactobacillus gasseri	0	0	0	0	0	0	0	0	0	0	0	0	0	0	0	0	0	0	0	0	0	0	0	0	0	0	0	0	0	0	0	0	0.73989	0	0	0	0	0	0	0	0	0	0.02777	0	0	0	0	0	0
Lactobacillus paragasseri	0	0	0	0	0	0	0	0	0	0	0	0	0	0	0	0	0	0	0	0	0	0	0	0	0	0	0	0	0	0	0	0	0	0	0	0	0	0	0	0	0.05959	0	0.04229	0	0	0	0	0	0
Lactobacillus vaginalis	0	0	0	0	0	0	0	0	0	0	0	0	0	0	0	0	0	0	0	0	0	0	0	0	0	0	0	0	0	0	0	0	0	0	0	0	0	0	0	0	0	0	0	0	0	0	0	0	0
Streptococcus mitis	0	0	0	0	0	0	0	0	0	0	0	0	0	0	0	0	0	0	0	0	0	0	0	0	0	0	0	0	0	0	0	0	0	0	0	0	0	0	0	0	0	0	0	0.03201	0.51159	0	0.07001	0	0
Streptococcus oralis	0	0.05903	0	0.47983	0.50482	7.56904	0.43585	0.55736	0.40794	0	46.4601	11.0024	0	0	0	0	0	0	0	0	0	0	0	0	0	0	0	0	0	0	0	0	0	0	0	0	0	0	0	0	0	0	0	0	0	0	0	0	0
Streptococcus pneumoniae	0	0	0	0	0	0	0	0	0	0	0	0	0	0	0	0	0	0	0	0	0	0	0	0	0	0	0	0	0	0	0	0	0	0	0	0	0	0	0	0	0	0	0	0	0	0	0.01075	0	0
Streptococcus salivarius	0	0	0	0	0	0	0	0	0	0	0	0	0	0	0	0	0	0	0	0	0	0	0	0	0	0	0	0	0	0	0	0	0	0	0	0	0	0	0	0	0	0	0	0	0	0	0	0	0
Streptococcus thermophilus	0	0	0	0	0.02742	0.02226	0	0.00488	0	0	0	0	0	0	0	0	0	0	0	0	0	0	0	0	0	0	0	0	0	0	0	0	0	0	0	0	0	0	0	0	0	0	0	0	0	0	0	0	0
Streptococcus vestibularis	0	0	0	0	0.28214	0.11037	0	0	0	0	0	0	0	0	0	0	0	0	0	0	0	0	0	0	0	0	0	0	0	0	0	0	0	0	0	0	0	0	0	0	0.00531	0	0	0	0	0	0	0	0
Clostridium butyricum	0	0	0	0	0	0	0	0	0	0	0	0	0	0	0	0	0	0	0	0	0	0	0	0	0	0	0	0	0	0	0	0	0	0	0	0	0	0	0	0	0	0	0	0	0	0	0	0	0
Clostridium paraputrificum	0	0	0	0	0	0	0	0	0	0	0	0	0	0	0	0	0	0	0	0	0	0	0	0	0	0	0	0	0	0	0	0	0	0	0	0	0.89331	0	0	0	0	0	0	0	0	0	0	0	0
Clostridium perfringens	0	0	0	0	0	0	0	0	0	0	0	0	0	0	0	0	0	0	0	0	0	0	0	0	0	0	0	0	0	0	0.91517	0	3.68363	3.06395	0	0	0.542	0	0	0	0	0	0	0	0	0	0	0	0
Clostridium sp 7 2 43FAA	0	0	0	0	0	0	0	0	0	0	0	0	0	0	0	0	0	0	0	0	0	0	0	0	0	0	0	0	0	0	0	0	0.00606	0.8436	0	0	0.06275	0	0	0	0	0	0	0	0	0	0	0	0
Negativicoccus succinicivorans	0	0	0	0	0	0	0	0	0	0	0	0	0	0	0	0	0	0	0	0	0	0	0	0	0	0	0	0	0	0	0	0	0	0	0	0	0	0	0	0	0	0	0	0	0	0	0	0	0
Veillonella atypica	0	0	0	0	0	0	0	0	0	0	0	0	0	0	0	0	0	0	0	0	0	0	0	0	0	0	0	0	0	0	0	0	0	0	0	0	0	0	0	0	0	0.12273	0	0	0	0	0	0	0
Veillonella dispar	0	0	0	0	0	0	0	0	0	0	0	0	0	0	0	0	0	0	0	0	0	0	0	0	0	0	0	0	0	0	0	0	0	0	0	0	0	0	0	0	0	0	0	0	0	0	0	0	0
Veillonella infantium	0	0	0	0	0	0	0	0	0	0	0	0	0	0	0	0	0	0	0	0	0	0	0	0	0	0	0	0	0	0	0	0	0	0	0	0	0	0	0	0	0	0	0	0	0	0	0	0	0
Veillonella parvula	0	0	0	0	0	0	0	0	0	0	0	0	0	0	0	0	0	0	0	0	0	0	0	0	0	0	0	0	0	0	0	0	0	0	0	0	0	0	0	5.55559	16.4841	8.777	19.3188	14.6511	1.35613	5.98515	0	0.58849	11.1594
Veillonella sp T11011 6	0	0	0	0	0	0	0	0	0	0	0	0	0	0	0	0	0	0	0	0	0	0	0	0	0	0	0	0	0	0	0	0	0	0	0	0	0	0	0	0	0	0	0	0	0	0	0	0	0
Anaerococcus nagyae	0	0	0	0	0	0	0	0	0	0	0	0	0	0	0	0	0	0	0	0	0	0	0	0	0	0	0	0	0	0	0	0	0	0	0	0	0	0	0	0	0	0	0	0	0	0	0	0	0
Anaerococcus octavius	0	0	0	0	0	0	0	0	0	0	0	0	0	0	0	0	0	0	0	0	0	0	0	0	0	0	0	0	0	0	0	0	0	0	0	0	0	0	0	0	0	0	0	0	0	0	0	14.4478	0
Finegoldia magna	0	0	0	0	0	0	0	0	0	0	0	0	0	0	0	0	0	0	0	0	0	0	0	0	0	0	0	0	0	0	0	0	0	0	0	0	0	0	0	0	0	0	0	0	0	0	0	0	0
Fusobacterium nucleatum	0	0	0	0	0	0	0	0	0	0	0	0	0	0	0	0	0	0.46526	0.05852	0	0	0	0	0	0	0	0	0	0	0	0	0	0	0	0	0	0	0	0	0	0	0	0	0	0	0	0	0	0
Achromobacter denitrificans	0	0.04087	0	0	0.44383	0	0	0	0	0	0	0	0	0	0	0	0	0	0	0	0	0	0	0	0	0	0	0	0	0	0	0	0	0	0	0	0	0	0	0	0	0	0	0	0	0	0	0	0
Achromobacter insuavis	0	3.58253	0	0	20.2006	0	0	0	0	0	0	0	0	0	0	0	0	0	0	0	0	0	0	0	0	0	0	0	0	0	0	0	0	0	0	0	0	0	0	0	0	0	0	0	0	0	0	0	0
Achromobacter ruhlandii	0	0.51976	0	0	2.03674	0	0	0	0	0	0	0	0	0	0	0	0	0	0	0	0	0	0	0	0	0	0	0	0	0	0	0	0	0	0	0	0	0	0	0	0	0	0	0	0	0	0	0	0
Achromobacter xylosoxidans	0	1.97046	0	0	10.8578	0	0	0	0	0	0	0	0	0	0	0	0	0	0	0	0	0	0	0	0	0	0	0	0	0	0	0	0	0	0	0	0	0	0	0	0	0	0	0	0	0	0	0	0
Atlantibacter hermannii	0	0	0	0	0	0	0	0.08535	0	0	2.86744	0	0	0	0	0	0	0	0	0	0	0	0	0	0	0	0	0	0	0	0	0	0	0	0	0	0	0	0	0	0	0	0	0	0	0	0	0	0
Cedecea lapagei	0	0	0	0	0	0	0	0	0	0	0	0	0	0	0	0	0	0	0	0	0	0	0	0	0	0	0	0.00301	0	0	0	0	0	0	0	0	0	0	0	0	0	0	0	0	0	0	0	0	0
Citrobacter freundii	0	0	0	0	0	0	0	0	0	0	0	0	0	0	0	0	0	0	0	0	0	0	0	0	0	0	0	0	0	0	0	0	0	0	0	0	0	0	0	0	0	0	0	0	0	0	0	0	0
Citrobacter koseri	0	0	0	0	0	0	0	0	0	0	0	0	0	0.16241	0.14269	0	0	0	0	0	0	0	0	0	0	0	0	97.5206	0	0.74943	43.193	9.95646	17.471	92.3302	0	31.046	94.9747	0	0	0	0	0	0	0	0	0	0	0	0
Citrobacter youngae	0	0	0	0	0	0	0	0	0	0	0	0	0	0	0	0	0	0	0	0	0	0	0	0	0	0	0	0	0	0	0	0	0	0	0	0	0	0	0	0	0	0	0	0	0	0	0	0	0
Enterobacter hormaechei	0	0	0	0	0	0	0	0	0	0	0	0	0	0	0	0	0	0	0	0	0	0	0	0	0	0	0	0	0	0	0	0	0	0	0	0	0	0	0	0	0	0	0	0	0	0	0	0	0
Enterobacter roggenkampii	0	0	0	0	0	0	0	0	0	0	0	0	0	0	0	0	0	0	0	0	0	0	0	0	0	0	0	0	0	0	0	0	0	0	0	0	0	0	0	0	0	0	0	0	0	0	0	0	0.51419
Escherichia coli	0	0	0	0	0	0	0	0	0.04881	0	0.02419	0	0	0	0	0	0	0	0	0	0	0	0	0	0	0	0	0	0	0	0	0	0	0	0	0	0.15851	0	0	0.56976	0.06987	2.2442	0	0.22893	0	0.00679	0	0	0
Klebsiella michiganensis	0	0	0	0	0	0	34.5039	12.6371	89.5296	0	50.4797	32.4007	0	0	0	5.03031	0	0	0	0	0	0	0	0.00399	0	0	0	0	0	0	0	0	0	0	0	0	0.02609	0	0	0	0.41735	0	0.75884	0	0	1.68836	0	0.11829	0
Klebsiella oxytoca	0	0	0	0	0	0	0	0.01127	0.13538	0	0.05366	0	0	0	0	0	0	0	0	0	0	0	0	0	0	0	0	0	0	0	0	0	0	0	0	0	0	0	0	0	0.09881	0	0.15891	0	0	0.43207	0	0	0
Klebsiella pneumoniae	0	0	0	0	0	0	0	0.00282	1.50484	0	0.00873	0	0	0	0	8.3586	0	0	0	0	0	0	0	0	0	0	0	0	0	0	0	0	0	0	0	0.24405	0.06656	0	0	0.29196	0.15505	0	0.43711	1.43858	7.36381	53.2671	1.41517	20.3144	4.41161
Klebsiella quasipneumoniae	0	0	0	0	0	0	0	0	0.10654	0	0	0	0	0	0	0	0	0	0	0	0	0	0	0	0	0	0	0	0	0	0	0	0	0	0	0.56341	0.87748	0	0	0	0.08097	0	0.07723	0.0344	1.57625	9.49548	0.07967	4.003	0
Klebsiella variicola	0	0	0	0	0	0	0	0	0.12994	0	0	0	0	0	0	1.46221	0	0	0	0	0	0	0	0	0	0	0	0	0	0	0	0	0	0	0	0	0.07832	0	0	0.21455	0.09283	0.34946	0.16823	0	2.48024	15.4454	0.16051	5.02621	0
Klebsiella variicola CAG 634	0	0	0	0	0	0	0	0	0.0234	0	0	0	0	0	0	0.35858	0	0	0	0	0	0	0	0	0	0	0	0	0	0	0	0	0	0	0	0	0	0	0	0	0	0	0	0	0	0	0	0	0
Kosakonia cowanii	0	0	0	0	0	0	0	0	0	0	0	0	0	0	0	0	0	0	0	0	0	5.08187	0	0	0	0	0	0	0	0	0	0	0	0	0	0	0	0	0	0	0	0	0	0	0	0	0	0	0
Kosakonia sp S29	0	0	0	0	0	0	0	0	0	0	0	0	0	0	0	0	0	0	0	0	0	0	0	0	0	0	0	0	0	0	0	0	0	0	0	0	0.00417	0	0	0	0	0	0	0	0	0	0	0	0
Leclercia adecarboxylata	0	0.38474	0	0	0	0	0	0	0	0	0	0	0	0	0	0	0	0	0	0	0	92.2723	0	0	0	0	0	0.00689	0	0	0	0	0	0	0	0	0	0	0	0	0	0	0	0	0	0	0	0	0
Lelliottia jeotgali	0	0	0	0	0	0	0	0	0	0	0	0	0	0	0	0	0	0	0	0	0	0	0	0	0	0	0	0.0031	0	0	0	0	0	0	0	0	0	0	0	0	0	0	0	0	0	0	0	0	0
Kluyvera intestini	0	0	0	0	0	0	0	0	0	0	0	0	0	0	0	0	0	0	0	0	0	0	0	0	0	0	0	0	0	0	0	0	0	0	0	0	0.05806	0	0	0	0	0	0	0	0	0	0	0	0
Raoultella planticola	0	0	0	0	0	0	0	0	0	0	0	0	0	0	0	0	0	0	0	0	0	0	0	0	0	0	0	0	0	0	0	0	0	0	0	0	0	0	0	0	0	0	0	0	0	0	0	0	0
Raoultella terrigena	0	0	0	0	0	0	0	0	0	0	0	0	0	0	0	0	0	0	0	0	0	0	0	0	0	0	0	0	0	0	0	0	0.17179	1.54714	0	0	0	0	0	0	0	0	0	0	0	0	0	0	0
Mixta calida	0	9.01661	0	0	44.6155	0.10386	0	1.5687	4.60751	0	0.1062	0.36284	0	0	0	0	0	0	0	0	0	0	0	0	0	0	0	0	0	0	0	0	0	0	0	0	0	0	0	0	0	0	0	0	0	0	0	0	0
Mixta gaviniae	0	0	0	0	0.00643	0	0	0	0	0	0	0	0	0	0	0	0	0	0	0	0	0	0	0	0	0	0	0	0	0	0	0	0	0	0	0	0	0	0	0	0	0	0	0	0	0	0	0	0
Pantoea ananatis	0	0	0	0	0	0	0	0	0	0	0	0	0	0	0	0	0	0	0	0	0	0.62597	0	0	0	0	0	0	0	0	0	0	0	0	0	0	0	0	0	0	0	0	0	0	0	0	0	0	0
Proteus hauseri	0	0	0	0	0	0	0	0	0	0	0	0	0	0	0	0	0	0	0	0	0	0	0	0	0	0	0	0.04143	0	0	0	0	0	0.01522	0	0	0.02141	0	0	0	0.92395	0.1887	1.41058	0.21418	0.59712	0.20049	0	0.18436	0.77916
Proteus mirabilis	0	0	0	0	0	0	0	0	0	0	0	0	0	0	0	0	0	0	0	0	0	0	0	0	0.05916	0	0	2.40069	0	0	0	0	4.85439	0.56581	0	0	1.09713	0	0	32.9977	81.4407	55.4776	77.5581	77.5146	84.8507	13.0973	0.71519	43.253	75.5378
Pseudomonas oleovorans	0	0	0	0	0	0	0	0	0	0	0	0	0	0	0	0	0	0	0	0	0	0	0	0.00109	0	0	0	0	0	0	0	0	0	0	0	0	0	0	0	0	0	0	0	0	0	0	0	0	0
Pseudomonas pseudoalcaligenes	0	0	0	0	0	0	0	0	0	0	0	0	0	0	0	0	0	0	0	0	0	0	0	0.00107	0	0	0	0	0	0	0	0	0	0	0	0	0	0	0	0	0	0	0	0	0	0	0	0	0
Stenotrophomonas maltophilia	0	0	0	0	0	0	0	0	0	0	0	0	0	0.60418	91.7901	0	24.4032	0	0	0	0	0	0	0	0	0	0	0	0	0	0	0	0	0	0	0	0	0	0	0	0	0	0	0	0	0	0	0	0
Stenotrophomonas pavanii	0	0	0	0	0	0	0	0	0	0	0	0	0	0	0.00573	0	0	0	0	0	0	0	0	0	0	0	0	0	0	0	0	0	0	0	0	0	0	0	0	0	0	0	0	0	0	0	0	0	0
Stenotrophomonas rhizophila	0	0	0	0	0	0	0	0	0	0	0	0	0	0	7.07869	0	0	0	0	0	0	0	0	0	0	0	0	0	0	0	0	0	0	0	0	0	0	0	0	0	0	0	0	0	0	0	0	0	0
Candida parapsilosis	0	2.89174	0	0	0	0	63.9684	0	0	0	0	13.1784	78.6481	0	0.62072	2.60368	0	0	0	0	0	0	0	0	0	0	0	0	0	0	0	0	0	0	0	0	0	0	0	0	0	0	0	0	0	0	0	0	0
Malassezia globosa	0	0.05298	0	0	0	0	0	0	0	0	0	0	0	0	0	0	0	0	0	0	0	0	0	0	0	0	0	0	0	0	0	0	0	0	0	0	0	0	0	0	0	0	0	0	0	0	0	0	0
Malassezia pachydermatis	0	0	0	0	0	0	0	0.12992	0	0	0	2.34691	0	0	0.00264	0	0	0	0	0	0	0	0	0	0	0	0	0	0	0	0	0	0	0	0	0	0	0	0	0	0.11482	0	0	0	0	0	0	0	0
Malassezia sympodialis	0	0	0	0	0	0	0	0	0.51802	0	0	0	0	0	0.01808	0	0	0	0	0	0	0	0	0	0	0	0	0	0	0	0	0	0	0	0	0	0	0	0	0	0	0	0	0	0	0	0	0	0
[truncated: 11 more columns]
