# Supplementary material for: Viability-Resolved Metagenomics Reveals Antagonistic Colonization Dynamics of Staphylococcus epidermidis Strains on Preterm Infant Skin
Source: mSphere. 2021 Sep 15;6(5):e00538-21. doi: 10.1128/mSphere.00538-21 (PMC8550141; doi:10.1128/mSphere.00538-21)
Supplement: TABLE S3 [file msphere.00538-21-st003.xlsx]

## Sheet: Assembly Stats & Quality
Filename	Total_length	Num_contigs	Mean_length	Longest	Shortest	N_count	Gaps	N50	N50n	N70	N70n	N90	N90n	Completeness	Contamination
01W1St_S27_bin.5.fa	2351281	63	37321.9	210031	2530	0	0	70283	12	44566	20	17335	38	99.7596	0
02W1IC_S36_bin.2.fa	2212733	204	10846.7	40767	2598	660	12	14811	49	9324	87	5426	149	90.2474	0.272436
02W2AV_S9_bin.2.fa	2161445	171	12640	73569	2804	0	0	15970	40	11027	72	6181	122	89.4561	0.42735
04W1St_S30_bin.2.fa	2408235	134	17971.9	82264	2530	0	0	29827	28	18050	49	8010	88	96.9493	0
01W4IC_S35_bin.1.fa	1157714	281	4119.98	16333	2515	0	0	4160	98	3367	161	2728	238	48.3505	0.116758
02W2Na_S10_bin.1.fa	823660	196	4202.35	17419	2509	0	0	4339	72	3511	115	2902	166	37.6519	0
02W2UC_S4_bin.1.fa	4215245	501	8413.66	57943	2507	0	0	10630	114	6968	212	4020	370	93.7595	79.9281
03W1IC_S9_bin.1.fa	971696	211	4605.19	16633	2508	0	0	4783	73	3910	118	2996	176	45.8284	0.0228938
04W3IC_S14_bin.2.fa	1340870	313	4283.93	30708	2508	0	0	4332	104	3397	175	2755	262	53.4295	0.263278
*green indicates 4 metagenomic bins of acceptable quality for downstream analysis

## Sheet: MLST
Filename	Species	Sequence Type	arcC	aroE	gtr	mutS	pyrR	tpiA	yqiL	StrainEst primary ST	Relative abundance
01W1St_S27_bin.5.fa	sepidermidis	59	arcC(2)	aroE(1)	gtr(1)	mutS(1)	pyrR(2)	tpiA(1)	yqiL(1)	59	1
02W1IC_S36_bin.2.fa	sepidermidis	2	arcC(7)	aroE(1)	gtr(2)	mutS(2)	pyrR(4)	tpiA(1)	yqiL(1)	2	1
02W2AV_S9_bin.2.fa	sepidermidis	-	arcC(7)	aroE(1)	gtr(2)	mutS(2)	pyrR(4)	tpiA(-)	yqiL(1)	2	1
04W1St_S30_bin.2.fa	sepidermidis	-	arcC(~7)	aroE(1)	gtr(2)	mutS(2)	pyrR(4)	tpiA(1)	yqiL(1)	2	1

## Sheet: agr
Gene Presence/Absence
Filename	agrA	agrB	agrC	agrD
01W1St_S27_bin.5.fa	1	1	1	1
02W1IC_S36_bin.2.fa	1	1	1	1
02W2AV_S9_bin.2.fa	1	1	1	1
04W1St_S30_bin.2.fa	1	1	1	1
*reference sequence: NIHLM095 HMPREF9995_contig00040:26774-29531
BLASTN and BLASTP Results
Gene	%coverage	%nt identity	#nt matches	%aa identity	#aa matches
agrA	100	99.86	716/717	100	238/238
agrB	100	99.49	582/585	100	194/194
agrC	100	99.22	1280/1290	99.77*	428/429*
agrD	100	100	141/141	100	46/46
*amino acid change S359A for reference vs samples
** all 4 samples had identical amino acid sequences at each agr gene

## Sheet: ica
Gene Presence/Absence
Filename	icaR	icaA	icaD	icaB	icaC
01W1St_S27_bin.5.fa	0	0	0	0	0
02W1IC_S36_bin.2.fa	1	1	1	1	1
02W2AV_S9_bin.2.fa	1	1	1	1	1
04W1St_S30_bin.2.fa	1	1	1	1	1
*reference sequence: AY382582.1
BLASTN Results
icaR	%coverage	%nt identity	node
01W1St_S27_bin.5.fa	0	0	-
02W1IC_S36_bin.2.fa	100	100	387
02W2AV_S9_bin.2.fa	100	100	271
04W1St_S30_bin.2.fa	100	100	125
icaA
01W1St_S27_bin.5.fa	0	0	-
02W1IC_S36_bin.2.fa	97/5	99.75/100	387/45
02W2AV_S9_bin.2.fa	97/5	99.75/100	271/83
04W1St_S30_bin.2.fa	100	99.76	125
icaD
01W1St_S27_bin.5.fa	0	0	-
02W1IC_S36_bin.2.fa	100	100	45
02W2AV_S9_bin.2.fa	100	100	83
04W1St_S30_bin.2.fa	100	100	125
icaB
01W1St_S27_bin.5.fa	5	92	59
02W1IC_S36_bin.2.fa	100	99.77	45
02W2AV_S9_bin.2.fa	100	99.77	83
04W1St_S30_bin.2.fa	100	99.77	125
icaC
01W1St_S27_bin.5.fa	3	85.29	170
02W1IC_S36_bin.2.fa	100	100	45
02W2AV_S9_bin.2.fa	100	100	83
04W1St_S30_bin.2.fa	100	100	125

## Sheet: Resistance Genes
CARD Database
Filename	NUM_FOUND	dfrC	dfrG		mecA	mecI	mecR1	mgrA	mupA	norA
01W1St_S27_contigs.fasta.metabat-bins-20200719_191744/bin.5.fa	3	100	.		.	.	.	100	.	100
02W1IC_S36_scaffolds.fasta.metabat-bins-20200719_212254/bin.2.fa	2	.	.		.	.	.	95.05	.	100
02W2AV_S9_contigs.fasta.metabat-bins-20200719_192132/bin.2.fa	2	.	.		.	.	.	100	.	100
04W1St_S30_contigs.fasta.metabat-bins-20200719_193111/bin.2.fa	5	100	.		100	.	.	100	98.41	100
NCBI Database
Filename	NUM_FOUND	dfrC	dfrG	fosB-251804940	mecA	mecI_of_mecA	mecR1		mupA
01W1St_S27_contigs.fasta.metabat-bins-20200719_191744/bin.5.fa	2	100	.	100	.	.	.		.
02W1IC_S36_scaffolds.fasta.metabat-bins-20200719_212254/bin.2.fa	1	.	.	100	.	.	.		.
02W2AV_S9_contigs.fasta.metabat-bins-20200719_192132/bin.2.fa	1	.	.	100	.	.	.		.
04W1St_S30_contigs.fasta.metabat-bins-20200719_193111/bin.2.fa	4	100	.	100	100	.	.		98.44
